# Supplementary material for: Does Irrigation with Treated and Untreated Wastewater Increase Antimicrobial Resistance in Soil and Water: A Systematic Review
Source: Int J Environ Res Public Health. 2021 Oct 21;18(21):11046. doi: 10.3390/ijerph182111046 (PMC8583129; doi:10.3390/ijerph182111046)
Supplement: Supplementary file 1 [file ijerph-18-11046-s001.zip]

Archive with 1 entries (1 files):
- ijerph-1379675-supplementary.pdf
